# Supplementary material for: Significance of Neutrophil Gelatinase-Associated Lipocalin (NGAL) and Proprotein Convertase Subtilisin/Kexin Type 9 (PCSK9) for the Monitoring of Treatment Response to Cyclosporine in Patients with Psoriasis
Source: Life (Basel). 2023 Sep 6;13(9):1873. doi: 10.3390/life13091873 (PMC10532527; doi:10.3390/life13091873)
Supplement: Supplementary file 1 [file life-13-01873-s001.zip]

Archive with 1 entries (1 files):
- life-2579531-supplementary.pdf
